# Supplementary material for: Establishing A Sustainable Low-Cost Air Quality Monitoring Setup: A Survey of the State-of-the-Art
Source: Sensors (Basel). 2022 Jan 5;22(1):394. doi: 10.3390/s22010394 (PMC8749853; doi:10.3390/s22010394)
Supplement: Supplementary file 1 [file sensors-22-00394-s001.zip]

Archive with 1 entries (1 files):
- sensors-1488737-supplementary.pdf
